# Supplementary material for: Multi-omics analysis reveals GABAergic dysfunction after traumatic brainstem injury in rats
Source: Front Neurosci. 2022 Nov 23;16:1003300. doi: 10.3389/fnins.2022.1003300 (PMC9726735; doi:10.3389/fnins.2022.1003300)
Supplement: Supplementary file 1 [file Data_Sheet_1.CSV]

Table S1 KEGG pathway analysis of DEGs in TBSI vs CTRL.
ID	Description	Gene	enrich_factor	pvalue	gene_number
rno04080	Neuroactive ligand-receptor interaction	ENSRNOG00000002360|Gabrg1, ENSRNOG00000053402|Gabrq, ENSRNOG00000005723|Grin3a, ENSRNOG00000016654|Galr1, ENSRNOG00000004632|Pmch, ENSRNOG00000012789|Mlnr, ENSRNOG00000018892|Hcrt, ENSRNOG00000014427|Chrnb4, ENSRNOG00000013171|Grm2, ENSRNOG00000012703|Crh, ENSRNOG00000004451|Mc3r, ENSRNOG00000008431|Gabbr2, ENSRNOG00000002549|Htr5b, ENSRNOG00000020778|Chrnb2, ENSRNOG00000008992|Grik3, ENSRNOG0000…	0.1149	7.36E-16	40
rno05033	Nicotine addiction	ENSRNOG00000002360|Gabrg1, ENSRNOG00000053402|Gabrq, ENSRNOG00000005723|Grin3a, ENSRNOG00000020778|Chrnb2, ENSRNOG00000002349|Gabra2, ENSRNOG00000008766|Grin2b, ENSRNOG00000045816|Gria1, ENSRNOG00000003569|Gabra6, ENSRNOG00000002327|Gabrb1	0.225	6.29E-07	9
rno05032	Morphine addiction	ENSRNOG00000002360|Gabrg1, ENSRNOG00000053402|Gabrq, ENSRNOG00000015541|Gnb3, ENSRNOG00000001658|Kcnj6, ENSRNOG00000030404|Arrb1, ENSRNOG00000008431|Gabbr2, ENSRNOG00000054212|Pde1a, ENSRNOG00000002349|Gabra2, ENSRNOG00000042536|Pde4d, ENSRNOG00000003569|Gabra6, ENSRNOG00000018191|Oprm1, ENSRNOG00000013436|Pde7b, ENSRNOG00000002327|Gabrb1	0.1368	9.30E-07	13
rno04360	Axon guidance	ENSRNOG00000031801|Ephb3, ENSRNOG00000007377|Slit3, ENSRNOG00000004676|Pak3, ENSRNOG00000016289|Bmpr1b, ENSRNOG00000007970|Plxnc1, ENSRNOG00000004603|Srgap1, ENSRNOG00000034177|Efna5, ENSRNOG00000027233|Trpc5, ENSRNOG00000006877|Efnb1, ENSRNOG00000013072|Plxna4, ENSRNOG00000033099|Dcc, ENSRNOG00000003947|Ntn1, ENSRNOG00000007030|Epha7, ENSRNOG00000013166|Wnt4, ENSRNOG00000017525|Epha1, ENSRNOG000…	0.0889	1.70E-05	16
rno04727	GABAergic synapse	ENSRNOG00000002360|Gabrg1, ENSRNOG00000053402|Gabrq, ENSRNOG00000015541|Gnb3, ENSRNOG00000001658|Kcnj6, ENSRNOG00000005697|Slc6a11, ENSRNOG00000008431|Gabbr2, ENSRNOG00000002349|Gabra2, ENSRNOG00000003569|Gabra6, ENSRNOG00000002327|Gabrb1	0.0989	0.000571592	9
rno04724	Glutamatergic synapse	ENSRNOG00000015541|Gnb3, ENSRNOG00000005723|Grin3a, ENSRNOG00000013171|Grm2, ENSRNOG00000008992|Grik3, ENSRNOG00000008766|Grin2b, ENSRNOG00000045816|Gria1, ENSRNOG00000016163|Slc1a3, ENSRNOG00000061450|Homer2, ENSRNOG00000016429|Grm5	0.0783	0.002998576	9
rno04723	Retrograde endocannabinoid signaling	ENSRNOG00000002360|Gabrg1, ENSRNOG00000053402|Gabrq, ENSRNOG00000015541|Gnb3, ENSRNOG00000001658|Kcnj6, ENSRNOG00000002349|Gabra2, ENSRNOG00000045816|Gria1, ENSRNOG00000003569|Gabra6, ENSRNOG00000014508|Mgll, ENSRNOG00000002327|Gabrb1, ENSRNOG00000016429|Grm5	0.0645	0.007134261	10
rno05030	Cocaine addiction	ENSRNOG00000017302|Slc6a3, ENSRNOG00000005723|Grin3a, ENSRNOG00000013171|Grm2, ENSRNOG00000008766|Grin2b, ENSRNOG00000021685|Cdk5r1	0.1042	0.007862811	5
rno01523	Antifolate resistance	ENSRNOG00000007041|Abcg2, ENSRNOG00000046727|Abcc2, ENSRNOG00000037225|Tyms, ENSRNOG00000019902|Folr1	0.129	0.008091979	4
rno04976	Bile secretion	ENSRNOG00000007041|Abcg2, ENSRNOG00000031249|Slco1a2, ENSRNOG00000046727|Abcc2, ENSRNOG00000003134|Slc4a4, ENSRNOG00000010378|Slc4a5, ENSRNOG00000011648|Aqp1	0.0833	0.010867176	6
rno00564	Glycerophospholipid metabolism	ENSRNOG00000056457|Gpd1, ENSRNOG00000008116|Plpp3, ENSRNOG00000045743|Etnppl, ENSRNOG00000021265|Cds2, ENSRNOG00000010065|Dgkh, ENSRNOG00000016838|Pla2g5, ENSRNOG00000025121|Pla2g3	0.0722	0.013042993	7
rno04150	mTOR signaling pathway	ENSRNOG00000011815|Sgk1, ENSRNOG00000011341|Rictor, ENSRNOG00000006136|Pdpk1, ENSRNOG00000014859|Rnf152, ENSRNOG00000051905|Wnt2, ENSRNOG00000052510|Wnt10a, ENSRNOG00000004328|Deptor, ENSRNOG00000007706|Prkaa2, ENSRNOG00000013166|Wnt4	0.0581	0.019726615	9
rno04928	Parathyroid hormone synthesis, secretion and action	ENSRNOG00000010947|Mmp14, ENSRNOG00000004332|Egfr, ENSRNOG00000030404|Arrb1, ENSRNOG00000054420|Vdr, ENSRNOG00000001092|Kl, ENSRNOG00000042536|Pde4d, ENSRNOG00000002265|Casr	0.066	0.020373397	7
rno00592	alpha-Linolenic acid metabolism	ENSRNOG00000020440|Fads2, ENSRNOG00000016838|Pla2g5, ENSRNOG00000025121|Pla2g3	0.1304	0.0209769	3
rno04340	Hedgehog signaling pathway	ENSRNOG00000030404|Arrb1, ENSRNOG00000016620|Csnk1g1, ENSRNOG00000014395|Gli3, ENSRNOG00000057710|Ccnd2	0.093	0.024939485	4
rno04020	Calcium signaling pathway	ENSRNOG00000004332|Egfr, ENSRNOG00000012789|Mlnr, ENSRNOG00000002549|Htr5b, ENSRNOG00000054212|Pde1a, ENSRNOG00000010997|Ednrb, ENSRNOG00000006397|Chrm5, ENSRNOG00000019134|Htr4, ENSRNOG00000043124|Cckar, ENSRNOG00000017002|Adrb1, ENSRNOG00000016429|Grm5	0.0529	0.025664977	10
rno04672	Intestinal immune network for IgA production	ENSRNOG00000007664|Tnfrsf13c, ENSRNOG00000014464|Tnfsf13b, ENSRNOG00000033215|RT1-Db1, ENSRNOG00000000451|RT1-Ba	0.0909	0.026891216	4
rno05150	Staphylococcus aureus infection	ENSRNOG00000012749|C1qb, ENSRNOG00000024382|Fcgr3a, ENSRNOG00000046834|C3, ENSRNOG00000033215|RT1-Db1, ENSRNOG00000000451|RT1-Ba	0.0758	0.028241096	5
rno04640	Hematopoietic cell lineage	ENSRNOG00000020699|Cd37, ENSRNOG00000013615|Dntt, ENSRNOG00000036674|Cd7, ENSRNOG00000033215|RT1-Db1, ENSRNOG00000000451|RT1-Ba, ENSRNOG00000001005|Fcer2	0.0659	0.03098897	6
rno05231	Choline metabolism in cancer	ENSRNOG00000008116|Plpp3, ENSRNOG00000004332|Egfr, ENSRNOG00000006136|Pdpk1, ENSRNOG00000022946|Slc22a3, ENSRNOG00000010065|Dgkh, ENSRNOG00000010695|Pdgfc	0.0625	0.038792387	6
rno04924	Renin secretion	ENSRNOG00000054212|Pde1a, ENSRNOG00000005985|Kcnma1, ENSRNOG00000011648|Aqp1, ENSRNOG00000002361|Prkg2, ENSRNOG00000017002|Adrb1	0.0694	0.039077998	5
rno04014	Ras signaling pathway	ENSRNOG00000015541|Gnb3, ENSRNOG00000004676|Pak3, ENSRNOG00000004332|Egfr, ENSRNOG00000005854|Angpt1, ENSRNOG00000008766|Grin2b, ENSRNOG00000034177|Efna5, ENSRNOG00000003587|Vegfd, ENSRNOG00000005404|Rasgrp1, ENSRNOG00000016838|Pla2g5, ENSRNOG00000010695|Pdgfc, ENSRNOG00000025121|Pla2g3	0.0474	0.039725383	11
rno04713	Circadian entrainment	ENSRNOG00000015541|Gnb3, ENSRNOG00000001658|Kcnj6, ENSRNOG00000003348|Rasd1, ENSRNOG00000008766|Grin2b, ENSRNOG00000045816|Gria1, ENSRNOG00000002361|Prkg2	0.0612	0.042234351	6
rno04916	Melanogenesis	ENSRNOG00000008671|AABR07019383, ENSRNOG00000051905|Wnt2, ENSRNOG00000010997|Ednrb, ENSRNOG00000052510|Wnt10a, ENSRNOG00000012686|Pomc, ENSRNOG00000013166|Wnt4	0.0612	0.042234351	6
rno04068	FoxO signaling pathway	ENSRNOG00000011815|Sgk1, ENSRNOG00000004332|Egfr, ENSRNOG00000013397|Foxo1, ENSRNOG00000006136|Pdpk1, ENSRNOG00000007706|Prkaa2, ENSRNOG00000061450|Homer2, ENSRNOG00000057710|Ccnd2	0.0556	0.04596675	7
rno04972	Pancreatic secretion	ENSRNOG00000005985|Kcnma1, ENSRNOG00000003134|Slc4a4, ENSRNOG00000043124|Cckar, ENSRNOG00000016838|Pla2g5, ENSRNOG00000012176|Rab27b, ENSRNOG00000025121|Pla2g3	0.0594	0.047748176	6
