# Supplementary material for: Multi-omics analysis reveals GABAergic dysfunction after traumatic brainstem injury in rats
Source: Front Neurosci. 2022 Nov 23;16:1003300. doi: 10.3389/fnins.2022.1003300 (PMC9726735; doi:10.3389/fnins.2022.1003300)
Supplement: Supplementary file 2 [file Data_Sheet_2.CSV]

Table S2 KEGG pathway analysis of DEPs in TBSI vs CTRL.
ID	Description	Gene	enrich_factor	pvalue	gene_number
rno05143	African trypanosomiasis	P01048 P01946 P08932 Q62669	17.59	6.03E-05	4
rno04610	Complement and coagulation cascades	P01048 P02680 P08932 P31721	9.77	6.31E-04	4
rno05142	Chagas disease	P01048 P08932 P31721 P47820	7.33	1.91E-03	4
rno04080	Neuroactive ligand-receptor interaction	P01048 P01186 P08932 Q9JHG3	5.03	7.59E-03	4
rno04710	Circadian rhythm	Q06486 Q9JJ76	14.66	0.007762471	2
rno05144	Malaria	P01946 Q62669	12.56	0.010471285	2
rno05150	Staphylococcus aureus infection	P02680 P31721	11.73	0.012022644	2
rno04340	Hedgehog signaling pathway	Q06486 Q9JJ76	8.79	0.020892961	2
rno04978	Mineral absorption	D3ZHV3 P02803	7.33	0.029512092	2
rno03008	Ribosome biogenesis in eukaryotes	D4A914 D4AEB4	6.28	0.039810717	2
rno04974	Protein digestion and absorption	Q64230 Q9WVR6	6.07	0.041686938	2
