# Supplementary material for: Multi-omics analysis reveals GABAergic dysfunction after traumatic brainstem injury in rats
Source: Front Neurosci. 2022 Nov 23;16:1003300. doi: 10.3389/fnins.2022.1003300 (PMC9726735; doi:10.3389/fnins.2022.1003300)
Supplement: Supplementary file 3 [file Data_Sheet_3.CSV]

Table S3 KEGG pathway analysis of differential metabolites in TBSI vs CTRL.
ID	Description	Metabolites	enrich_factor	pvalue	gene_number
map01200	Carbon metabolism	C00074;C00279;C00085;C00258	0.0365	1.56E-07	5
map00680	Methane metabolism	C00074;C00085;C00258	0.0345	8.10E-06	3
map01100	Metabolic pathways	C00004;C00258;C00203;C00144;C00279;C00085;C00074	0.0031	5.08E-05	8
map04922	Glucagon signaling pathway	C00074;C00085	0.0781	6.55E-05	2
map00400	Phenylalanine, tyrosine and tryptophan biosynthesis	C00074;C00279	0.0595	0.000112893	3
map00030	Pentose phosphate pathway	C00279;C00258	0.058	0.000119705	3
map00998	Biosynthesis of various secondary metabolites - part 2	C00074;C00279	0.0256	0.000644451	3
map01120	Microbial metabolism in diverse environments	C00074;C00279;C00085;C00258	0.0045	0.000801642	5
map01061	Biosynthesis of phenylpropanoids	C00074;C00279	0.02	0.001039162	3
map01230	Biosynthesis of amino acids	C00074;C00279	0.0175	0.001597965	3
map01063	Biosynthesis of alkaloids derived from shikimate pathway	C00074;C00279	0.0142	0.001988667	3
map04727	GABAergic synapse	C00042;C00025	0.0895	0.00252534	2
map04740	Olfactory transduction	C00144	0.1261	0.003815778	1
map04080	Neuroactive ligand-receptor interaction	C00025;C06124	0.0785	0.004327349	2
map04022	cGMP-PKG signaling pathway	C00144	0.1002	0.004767698	1
map05231	Choline metabolism in cancer	C04230	0.091	0.005243355	1
map04020	Calcium signaling pathway	C00004	0.091	0.005243355	1
map00190	Oxidative phosphorylation	C00004	0.0621	0.007618608	1
map04964	Proximal tubule bicarbonate reclamation	C00074	0.0591	0.008093053	1
map01523	Antifolate resistance	C00144	0.059	0.008093053	1
map04931	Insulin resistance	C00085	0.052	0.009041339	1
map00020	Citrate cycle (TCA cycle)	C00074	0.0502	0.00951518	1
map01240	Biosynthesis of cofactors	C00074;C00279	0.0081	0.009973957	3
map04152	AMPK signaling pathway	C00085	0.0462	0.010462257	1
map04925	Aldosterone synthesis and secretion	C00004	0.0469	0.010462257	1
map04714	Thermogenesis	C00004	0.0431	0.010935493	1
map01110	Biosynthesis of secondary metabolites	C00074;C00279;C00085;C00258	0.0032	0.012445558	5
map00750	Vitamin B6 metabolism	C00279	0.0342	0.013770691	2
map00010	Glycolysis / Gluconeogenesis	C00074	0.0321	0.01471415	1
map04742	Taste transduction	C00144	0.0309	0.015185579	1
map00620	Pyruvate metabolism	C00074	0.0311	0.015185579	1
map01065	Biosynthesis of alkaloids derived from histidine and purine	C00144	0.0289	0.016598662	1
map00500	Starch and sucrose metabolism	C00085	0.0282	0.017539716	1
map00561	Glycerolipid metabolism	C00258	0.0274	0.018009942	1
map05415	Diabetic cardiomyopathy	C00085	0.0269	0.018479969	1
map00720	Carbon fixation pathways in prokaryotes	C00074	0.0221	0.020827104	1
map00052	Galactose metabolism	C00085	0.0219	0.02176456	1
map04974	Protein digestion and absorption	C01746	0.0219	0.022232988	1
map00260	Glycine, serine and threonine metabolism	C00258	0.0205	0.023637079	1
map00440	Phosphonate and phosphinate metabolism	C00074	0.0182	0.026439884	1
map00564	Glycerophospholipid metabolism	C04230	0.0191	0.026439884	1
map02060	Phosphotransferase system (PTS)	C00074	0.0185	0.026906322	1
map00630	Glyoxylate and dicarboxylate metabolism	C00258	0.0181	0.029235534	1
map00960	Tropane, piperidine and pyridine alkaloid biosynthesis	C01746	0.0146	0.032024047	1
map00541	O-Antigen nucleotide sugar biosynthesis	C00203	0.0114	0.041267739	1
map00230	Purine metabolism	C00144	0.0104	0.044484445	1
map01062	Biosynthesis of terpenoids and steroids	C00074	0.0103	0.045860093	1
